# Supplementary material for: Interleukin-32θ Triggers Cellular Senescence and Reduces Sensitivity to Doxorubicin-Mediated Cytotoxicity in MDA-MB-231 Cells
Source: Int J Mol Sci. 2021 May 7;22(9):4974. doi: 10.3390/ijms22094974 (PMC8124300; doi:10.3390/ijms22094974)
Supplement: Supplementary file 1 [file ijms-22-04974-s001.zip]

Archive with 1 entries (1 files):
- ijms-1204386-supplementary.pdf
